# Supplementary material for: Combining 3D printing technology with customized metal plates for the treatment of complex acetabular fractures: A retrospective study
Source: PLoS One. 2025 Feb 14;20(2):e0317496. doi: 10.1371/journal.pone.0317496 (PMC11828388; doi:10.1371/journal.pone.0317496)
Supplement: S1 Data — (XLSX) [file pone.0317496.s001.xlsx]

## Sheet: Sheet1
Group	Patient number	Age (years)	BMI（kg/m²）	Mechanism of injury	Types of fractures	Hospital stay（days）	Preoperative preparation time（days）	Follow-up time（months）	Hemoglobin（g/L）	coagulation function	cardiac function	pulmonary function	other organ functions	Surgical time（min）	Intraoperative blood loss（ml）	intraoperative fluoroscopy counts（frequency）	Fracture healing time（weeks）	Printing time for 3D models（h）	Customizing metal plate time（h）	instrument operation time（min）	Post-operative X-ray film	Function of hip joint	Complication
Conventional group	1	60	22.97	Other injuries	Posterior wall + posterior column fractures	14	5	12	82	normal	abnormal	abnormal	normal	190	560	12	13			50	Fair reduction (≥2 mm displacement)	Fair/poor (Harris score <80 points)	Heterotopic ossification
Conventional group	2	24	20.51	Traffic accident injury	T-shaped fractures	11	6	12	104	normal	normal	normal	abnormal	170	530	9	14			68	Good reduction (<2 mm displacement)	Excellent/good (Harris score ≥80 points)	No complications
Conventional group	3	34	24.11	Traffic accident injury	Anterior column + posterior hemi-transverse fractures	15	7	12	73	abnormal	normal	normal	normal	175	540	10	13			65	Good reduction (<2 mm displacement)	Excellent/good (Harris score ≥80 points)	No complications
Conventional group	4	58	25.4	Traffic accident injury	Posterior wall + posterior column fractures	12	6	13	92	normal	normal	abnormal	normal	140	580	12	16			60	Fair reduction (≥2 mm displacement)	Fair/poor (Harris score <80 points)	Traumatic arthritis
Conventional group	5	42	23.35	Other injuries	T-shaped fractures	10	6	14	84	normal	normal	normal	abnormal	165	570	10	15			50	Good reduction (<2 mm displacement)	Excellent/good (Harris score ≥80 points)	No complications
Conventional group	6	54	27.8	Other injuries	Both column fractures	10	7	12	114	normal	normal	abnormal	abnormal	175	490	11	12			76	Fair reduction (≥2 mm displacement)	Fair/poor (Harris score <80 points)	Inflammatory reaction
Conventional group	7	42	25.66	Other injuries	Posterior wall + posterior column fractures	11	5	13	79	normal	normal	normal	normal	190	500	11	13			67	Good reduction (<2 mm displacement)	Excellent/good (Harris score ≥80 points)	No complications
Conventional group	8	41	26.2	Fall from height injury	Posterior wall + transverse fractures	12	6	13	83	normal	abnormal	normal	normal	160	510	13	16			48	Good reduction (<2 mm displacement)	Excellent/good (Harris score ≥80 points)	No complications
Conventional group	9	25	20.12	Other injuries	T-shaped fractures	13	7	12	119	normal	normal	normal	abnormal	170	410	10	13			57	Good reduction (<2 mm displacement)	Fair/poor (Harris score <80 points)	No complications
Conventional group	10	49	28.56	Traffic accident injury	Posterior wall + posterior column fractures	11	6	12	110	normal	normal	abnormal	normal	180	590	12	13			61	Fair reduction (≥2 mm displacement)	Fair/poor (Harris score <80 points)	Traumatic arthritis
Conventional group	11	40	27.31	Traffic accident injury	Posterior wall + posterior column fractures	9	5	14	92	normal	normal	normal	normal	185	650	10	15			74	Good reduction (<2 mm displacement)	Excellent/good (Harris score ≥80 points)	No complications
Conventional group	12	33	22.9	Fall from height injury	Posterior wall + transverse fractures	9	7	14	66	abnormal	normal	normal	abnormal	180	415	10	13			67	Fair reduction (≥2 mm displacement)	Fair/poor (Harris score <80 points)	No complications
Conventional group	13	40	24.82	Traffic accident injury	T-shaped fractures	11	5	13	73	normal	normal	normal	normal	185	475	13	14			68	Good reduction (<2 mm displacement)	Excellent/good (Harris score ≥80 points)	No complications
Conventional group	14	45	27.4	Traffic accident injury	Anterior column + posterior hemi-transverse fractures	13	5	13	94	normal	normal	normal	normal	175	440	8	15			66	Fair reduction (≥2 mm displacement)	Fair/poor (Harris score <80 points)	No complications
Conventional group	15	40	23.86	Other injuries	Posterior wall + posterior column fractures	12	6	12	81	normal	normal	abnormal	normal	165	520	7	14			69	Fair reduction (≥2 mm displacement)	Fair/poor (Harris score <80 points)	Infection
Conventional group	16	39	28.3	Traffic accident injury	Posterior wall + transverse fractures	10	5	14	100	normal	normal	normal	normal	180	600	9	12			61	Good reduction (<2 mm displacement)	Excellent/good (Harris score ≥80 points)	No complications
Conventional group	17	32	19.23	Traffic accident injury	Both column fractures	13	6	15	72	abnormal	normal	normal	abnormal	165	630	12	14			60	Good reduction (<2 mm displacement)	Excellent/good (Harris score ≥80 points)	No complications
Conventional group	18	39	20.5	Other injuries	Posterior wall + posterior column fractures	11	6	14	95	normal	normal	abnormal	normal	165	670	10	15			61	Good reduction (<2 mm displacement)	Excellent/good (Harris score ≥80 points)	No complications
Conventional group	19	26	22.97	Fall from height injury	T-shaped fractures	8	7	12	73	abnormal	normal	normal	normal	180	620	11	13			58	Good reduction (<2 mm displacement)	Excellent/good (Harris score ≥80 points)	Infection
Conventional group	20	68	29.4	Traffic accident injury	Posterior wall + transverse fractures	10	5	15	82	normal	abnormal	abnormal	normal	165	620	12	13			68	Fair reduction (≥2 mm displacement)	Fair/poor (Harris score <80 points)	No complications
Conventional group	21	32	21.58	Fall from height injury	Posterior wall + posterior column fractures	11	7	13	69	normal	normal	normal	normal	195	530	9	14			67	Good reduction (<2 mm displacement)	Excellent/good (Harris score ≥80 points)	No complications
3D printing group	22	55	25.2	Traffic accident injury	Posterior wall + posterior column fractures	12	8	12	73	abnormal	normal	normal	normal	125	270	9	14	19	45	45	Good reduction (<2 mm displacement)	Excellent/good (Harris score ≥80 points)	No complications
3D printing group	23	54	29.6	Traffic accident injury	Posterior wall + posterior column fractures	14	5	13	76	normal	normal	normal	normal	115	300	8	14	18	35	47	Good reduction (<2 mm displacement)	Excellent/good (Harris score ≥80 points)	No complications
3D printing group	24	59	27.1	Other injuries	Posterior wall + transverse fractures	12	8	13	107	normal	abnormal	normal	normal	120	330	10	15	13	34	50	Good reduction (<2 mm displacement)	Excellent/good (Harris score ≥80 points)	No complications
3D printing group	25	44	24.42	Fall from height injury	T-shaped fractures	10	5	12	91	normal	abnormal	normal	normal	130	250	11	15	16	35	40	Good reduction (<2 mm displacement)	Excellent/good (Harris score ≥80 points)	No complications
3D printing group	26	62	28.55	Traffic accident injury	Posterior wall + posterior column fractures	14	7	13	104	normal	abnormal	abnormal	normal	140	330	8	16	14	25	45	Good reduction (<2 mm displacement)	Fair/poor (Harris score <80 points)	Heterotopic ossification
3D printing group	27	42	22.33	Fall from height injury	Anterior column + posterior hemi-transverse fractures	10	7	13	65	abnormal	normal	normal	normal	100	350	8	13	15	36	48	Good reduction (<2 mm displacement)	Excellent/good (Harris score ≥80 points)	No complications
3D printing group	28	42	28.52	Traffic accident injury	T-shaped fractures	9	7	14	86	normal	normal	abnormal	abnormal	140	335	7	12	20	36	36	Good reduction (<2 mm displacement)	Excellent/good (Harris score ≥80 points)	No complications
3D printing group	29	30	24.6	Traffic accident injury	Posterior wall + posterior column fractures	8	7	14	79	normal	normal	normal	normal	125	380	6	14	16	28	43	Good reduction (<2 mm displacement)	Excellent/good (Harris score ≥80 points)	No complications
3D printing group	30	42	22.2	Other injuries	Posterior wall + posterior column fractures	12	8	13	110	normal	normal	normal	abnormal	140	330	7	12	17	37	56	Good reduction (<2 mm displacement)	Excellent/good (Harris score ≥80 points)	No complications
3D printing group	31	41	20.7	Fall from height injury	Posterior wall + transverse fractures	11	7	13	84	normal	normal	abnormal	normal	145	340	8	15	15	46	42	Good reduction (<2 mm displacement)	Excellent/good (Harris score ≥80 points)	No complications
3D printing group	32	36	22.4	Other injuries	Anterior column + posterior hemi-transverse fractures	10	7	13	77	normal	normal	normal	normal	110	420	8	14	18	31	45	Good reduction (<2 mm displacement)	Excellent/good (Harris score ≥80 points)	No complications
3D printing group	33	41	24.64	Traffic accident injury	Posterior wall + posterior column fractures	11	6	12	82	normal	normal	normal	abnormal	135	410	7	15	10	36	36	Good reduction (<2 mm displacement)	Excellent/good (Harris score ≥80 points)	No complications
3D printing group	34	57	29.26	Fall from height injury	T-shaped fractures	13	6	13	91	normal	normal	abnormal	normal	100	360	8	13	12	37	56	Good reduction (<2 mm displacement)	Excellent/good (Harris score ≥80 points)	No complications
3D printing group	35	40	28.2	Other injuries	Both column fractures	11	5	12	90	normal	normal	normal	normal	135	440	9	13	21	31	41	Good reduction (<2 mm displacement)	Excellent/good (Harris score ≥80 points)	No complications
3D printing group	36	26	22.22	Fall from height injury	Posterior wall + posterior column fractures	13	5	16	120	normal	abnormal	normal	normal	110	420	8	14	18	37	48	Good reduction (<2 mm displacement)	Excellent/good (Harris score ≥80 points)	No complications
3D printing group	37	40	24.43	Fall from height injury	T-shaped fractures	13	6	13	73	normal	normal	normal	normal	130	330	9	15	24	39	44	Good reduction (<2 mm displacement)	Excellent/good (Harris score ≥80 points)	No complications
3D printing group	38	39	18.8	Other injuries	Posterior wall + posterior column fractures	9	7	13	105	normal	normal	normal	normal	125	280	8	14	19	30	42	Good reduction (<2 mm displacement)	Excellent/good (Harris score ≥80 points)	No complications
3D printing group	39	64	28.67	Traffic accident injury	T-shaped fractures	14	6	13	89	normal	abnormal	abnormal	normal	130	300	10	13	17	38	40	Fair reduction (≥2 mm displacement)	Excellent/good (Harris score ≥80 points)	Inflammatory reaction
3D printing group	40	34	20.48	Other injuries	Posterior wall + posterior column fractures	11	7	12	85	normal	normal	normal	normal	130	300	9	14	15	36	47	Good reduction (<2 mm displacement)	Excellent/good (Harris score ≥80 points)	No complications
3D printing group	41	38	27.2	Fall from height injury	Posterior wall + transverse fractures	12	7	14	72	abnormal	normal	normal	abnormal	115	310	8	15	15	42	45	Good reduction (<2 mm displacement)	Excellent/good (Harris score ≥80 points)	No complications
3D printing group	42	34	22.42	Traffic accident injury	Posterior wall + posterior column fractures	12	5	16	97	normal	normal	normal	normal	120	300	7	13	16	32	40	Good reduction (<2 mm displacement)	Excellent/good (Harris score ≥80 points)	No complications
